# Supplementary material for: MYC-targeted WDR4 promotes proliferation, metastasis, and sorafenib resistance by inducing CCNB1 translation in hepatocellular carcinoma
Source: Cell Death Dis. 2021 Jul 9;12(7):691. doi: 10.1038/s41419-021-03973-5 (PMC8270967; doi:10.1038/s41419-021-03973-5)
Supplement: Supplementary file 3 — Supplementary table S6 [file 41419_2021_3973_MOESM3_ESM.xlsx]

## Sheet: Sheet1
Supplementary table S6. Transcription factors prediction of WDR4
hTFtarget	UCSC	JASPAR	Genecards
ATF1	AG01	ASCL1	TBP
ATF3	AG02	ASCL2	ZBTB10
BRCA1	ARID2	BACH2	SP1
CREB1	ARNT	CREB3	MXD4
CTCF	ASH2L	CREB3L1	SIX5
EED	ATF3	CREB3L2	NR2C1
ELF1	ATF7	CTCF	MNT
EZH1	BACH1	CTCFL	IKZF1
FOSL2	BCL3	DLX6	SMAD5
FOXA2	BCOR	E2F4	ETS1
GABPA	BHLHE40	EGR2	IRF2
JUN	BRD4	EGR3	MBD2
MAFF	CBX1	EGR4	ZNF217
MAX	CC2D1A	EOMES	POLR2A
MAZ	CDC5L	ESR1	BRCA1
MXI1	CHD1	ESR2	BHLHE40
MYC	CHort30	ESX1	ZBTB7B
NRF1	Cl1orf30	FOXA1	ZEB1
POLR2A	CLOCK	FOXA2	ELF1
RAD21	CREB1	GCM1	NONO
SIN3A	CREB3L1	GIFI1B	ZIC2
STAG1	CREM	GLI2	ZNF610
SUZ12	CTBP1	GLIS2	CEBPB
TAF1	DPF2	GLIS3	THAP11
TBP	E2F1	HES1	ZNF513
USF1	E2F6	HES5	SIN3A
USF2	E4F1	HES7	RAD51
YY1	EBF1	HEY1	ZNF623
	EGR1	HEY2	ELK1
	EHMT2	HIF1A	ZNF395
	ELFi	HNF1A	GABPA
	ELK1	HNF4G	REST
	EP300	HOXD3	GTF2E2
	EP400	KIL12	SIN3B
	ESRRA	KLF1	HCFC1
	ETS1	KLF14	ZNF639
	EZH2	KLF16	MAX
	F0SL2	KLF4	NBN
	F0XM1	KLF9	SMAD4
	FIP1L1	LBX1	SAP130
	FOS	MSX1	TRIM25
	FOX Al	MSX2	RXRA
	FOXK2	MSX3	MIER3
	FUS	MXI1	ETV4
	GABPA	MYC	TAF9B
	GABPB1	MYCN	EBF1
	GATA1	MYOG	KMT2B
	GATA2	NARHL1	GABPB1
	GATA3	NEUROD1	NUFIP1
	GATA4	NFE2	MLLT1
	GATAD2B	NFIX	KLF9
	GMEBI	NFKB1	YY1
	GMEBl	NFKB2	DMAP1
	HCFC1	NFYA	ZBTB33
	HDAC2	NFYB	SP2
	HDACl	NHLH1	ZNF146
	HMBOXl	NR1H3	TARDBP
	HNRNPHl	NR2C2	SKIL
	HNRNPL	NR2F2	JUND
	hnrnpll	NR2F6	NKRF
	HNRNPUL1	NR3C1	ZNF316
	IKZF2	NR4A1	TAL1
	IKZFl	NRF1	CBFB
	IRF2	PAX5	HLTF
	IRF3	PBX3	DRAP1
	IRFl	PDX1	USF2
	JUND	PKNOX1	PRDM10
	KDM4A	PPARA	KDM5A
	KDM5A	PPARG	KLF16
	KDM5B	PRRX2	KAT7
	KLF5	RCFL5	ZKSCAN1
	L3MBTL2	RHOX11	CREM
	MAX	RORA	TAF1
	MBD2	RREB1	ZBTB40
	MEIS2	RXRB	ZSCAN5A
	MGA	RXRG	ZHX1
	MLLT1	SMAD2	E4F1
	MNT	SOX2	CBX1
	MTA1	SOX3	ZBTB1
	MTA2	SOX6	ATF1
	MTA3	SP2	SUPT5H
	mtai	SP3	ZNF2
	MXI1	SP4	GTF2F1
	MYC	SP8	SMARCA4
	MYCN	SPZ1	HDAC2
	NC0R1	TBR1	ZSCAN23
	NFATC3	TBX1	ZFP37
	NFE2	TBX15	MYC
	NFE2L2	TBX2	ZNF24
	NFIC	TBX21	MAZ
	NFRKB	TBX4	ZBTB48
	NFXLl	TBX5	FOXK2
	NFYB	TCF3	ZEB2
	NR2C1	TFAP2A	ZNF189
	NR2F1	TFAP2B	PKNOX1
	NR3C1	TFAP2C	MXD3
	NRFl	TFDP1	NRF1
	P0LR2A	TGIF1	HBP1
	P0LR2G	TP53	RB1
	PBX3	XBP1	TFDP1
	PCBP1	ZBTB7C	DIDO1
	PHF20	ZNF263	EP400
	PHF21A	ZNF423	NCOA1
	PHF8		EGR1
	PKN0X1		ZSCAN29
	PKNOXl		ZNF384
	PML		TAF7
	PRDM10		NFYC
	PRPF4		GATAD1
	RAD21		RBM39
	RB1		HNRNPL
	RBBP5		NR2F1
	RBF0X2		TEAD4
	RBI		ATF2
	RBM22		ZBTB21
	RBM25		HNRNPH1
	RBM34		ARNT
	RBM39		BACH1
	RELB		CSDE1
	REST		GLIS1
	RFX1		ESRRA
	RFX5		RXRB
	RNF2		L3MBTL2
	RUNX1		LARP7
	RUNX3		NFE2L2
	RXRA		RCOR1
	SOX6		ZNF398
	SAP30		CEBPG
	SIN3A		HDAC8
	SIN3B		SP7
	SKI		ZNF584
	SKIL		STAT1
	SMAD1		KDM1A
	SMAD5		NFIB
	SMARCA4		NFRKB
	SMARCA5		RUNX1
	SMARCE1		HDAC1
	SMARCEl		PRDM4
	SMC3		ZFX
	SOX13		MEIS2
	SP1		BRD4
	SPI1		ZFP69B
	SREBF1		JUN
	SREBF2		IKZF5
	SRF		ZBED1
	TAF15		ZBTB7A
	TAF7		KLF1
	TAF9B		NR2F6
	TAFl		POU5F1
	TAL1		GMEB1
	TBL1XR1		ARID3A
	TBP		CREB1
	TCF12		TRIM28
	THAP1		KLF5
	TRIM22		ARID4B
	TRIM28		ZBTB8A
	TRIP 13		NFATC3
	U2AF1		ZNF366
	UBTF		SMARCE1
	USF1		MLX
	USF2		ZXDB
	XRCC5		ZSCAN4
	YY1		NFIL3
	ZBTB2		ATF7
	ZBTB33		ZNF687
	ZBTB40		ZSCAN21
	ZBTB7A		YY2
	ZBTB7B		ZSCAN26
	ZFX		TBL1XR1
	ZHX1		TGIF2
	ZKSCAN1		ZNF324
	ZNF143		ID3
	ZNF184		FUS
	ZNF207		GATAD2A
	ZNF217		ZNF629
	ZNF24		HSF1
	ZNF263		ATF3
	ZNF282		SPI1
	ZNF384		ZNF692
	ZNF579		MBD1
	ZNF592		MTA3
	ZNF639		EGR2
	ZNF687		ZHX2
			SP3
			ZNF660
			LEF1
			RBAK
			KHSRP
			PATZ1
			CBFA2T2
			ZNF221
			ZBTB49
			RFX1
			FOS
			TRIM22
			ZBTB17
			XRCC5
			CTBP1
			IRF3
			TRIM24
			MTA1
			KAT8
			CHD2
			ZBTB26
			ZKSCAN8
			ZNF704
			HDGF
			GLIS2
			RAD21
			ZNF707
			BCL11A
			ZNF143
			TCF12
			DPF2
			RNF2
			KLF8
			ZNF592
			ZNF579
			ZNF740
			RUNX3
			BCOR
			CBX3
			E2F5
			RELB
			USF1
			ZGPAT
			PHF8
			GTF2A2
			NR2C2
			GATAD2B
			ZBTB11
			POLR2B
			ZBTB20
			AFF1
			FOXA3
			MTA2
			ZBTB25
			ZNF184
			ZFHX2
			ZNF423
			CHD1
			HMBOX1
			KLF17
			RBFOX2
			TEAD1
			ZNF121
			RERE
			BRD9
			ZBTB2
			ZNF335
			PML
			SMARCA5
			NCOR1
			KLF6
			ZNF580
			MGA
			CTCF
			EMSY
			GMEB2
			E2F1
			ZNF207
			ZNF10
			ZNF600
