# Supplementary material for: MYC-targeted WDR4 promotes proliferation, metastasis, and sorafenib resistance by inducing CCNB1 translation in hepatocellular carcinoma
Source: Cell Death Dis. 2021 Jul 9;12(7):691. doi: 10.1038/s41419-021-03973-5 (PMC8270967; doi:10.1038/s41419-021-03973-5)
Supplement: Supplementary file 4 — Supplementary table S7 [file 41419_2021_3973_MOESM4_ESM.xlsx]

## Sheet: Table S6
Supplementary table S7. P53 potential E3 ligase from Ubibrowse
E3	E3GENE	SUBGENE	HOMO	PFAM	GO	NET	MOTIF	SCORE
Q86XK2	FBXO11	P04637	12.27	3.18	3.77	1.3	1	0.907
Q96AX9	MIB2	P04637	1	3.32	3.77	1.44	6.61	0.889
Q86YT6	MIB1	P04637	1	3.32	3.77	1.77	2.8	0.857
Q96J02	ITCH	P04637	1	3.32	3.77	1.3	2.8	0.84
Q96PU5	NEDD4L	P04637	1	3.32	3.77	1.69	2.12	0.839
Q7Z6J0	SH3RF1	P04637	1	3.17	3.77	1.69	2.12	0.836
P46934	NEDD4	P04637	1	3.18	3.98	1.18	2.8	0.835
Q14258	TRIM25	P04637	1	2.47	3.98	1.84	2.12	0.83
P53804	TTC3	P04637	1	3.18	3.77	1.44	2.12	0.827
Q8TCQ1	2021-03-01	P04637	1	1	3.77	1	8.67	0.82
Q15386	UBE3C	P04637	1	3.18	3.77	1.29	2.12	0.82
Q5T0T0	2021-03-08	P04637	1	1	3.77	1	8.67	0.82
Q9UM11	FZR1	P04637	1	2.47	3.98	1.7	2.12	0.814
Q9C040	TRIM2	P04637	1	3.18	3.77	1	2.12	0.803
Q9UKV5	AMFR	P04637	1	3.18	3.98	1.84	1.06	0.801
Q9UPN9	TRIM33	P04637	1	3.32	4.05	1.84	1	0.801
Q14139	UBE4A	P04637	1	3.32	4.05	1.84	1	0.801
Q9UJV3	MID2	P04637	1	3.32	3.98	1.84	1	0.8
Q9C026	TRIM9	P04637	1	3.18	4.05	1.84	1	0.798
Q99496	RNF2	P04637	1	3.17	3.98	1.84	1	0.797
Q9BYE7	PCGF6	P04637	1	3.17	3.98	1.84	1	0.797
Q9NSI6	BRWD1	P04637	1	3.32	3.77	2.39	1	0.796
Q96C24	SYTL4	P04637	1	3.32	3.77	1.84	1	0.796
Q9C035	TRIM5	P04637	1	3.18	4.05	2.3	1	0.795
Q9UIG0	BAZ1B	P04637	1	3.32	3.98	1.69	1	0.794
Q9BSM1	PCGF1	P04637	1	3.17	3.98	1.77	1	0.794
Q9NS91	RAD18	P04637	1	3.17	3.98	2.3	1	0.794
P35227	PCGF2	P04637	1	3.17	3.98	1.77	1	0.794
Q8IYM9	TRIM22	P04637	1	3.18	3.77	2.39	1	0.793
Q8IU81	IRF2BP1	P04637	1	3.17	3.77	1.84	1	0.793
Q14527	HLTF	P04637	1	3.18	3.77	1.84	1	0.793
Q86XN8	MEX3D	P04637	1	3.32	3.77	1.77	1	0.793
Q9BWF2	TRAIP	P04637	1	3.18	3.77	1.84	1	0.793
Q96F44	TRIM11	P04637	1	3.18	3.77	1.84	1	0.793
Q9BZY9	TRIM31	P04637	1	3.18	3.77	1.84	1	0.793
P57775	FBXW4	P04637	1	3.18	3.77	1.84	1	0.793
Q13702	RAPSN	P04637	1	3.18	3.98	1.69	1	0.791
P36406	TRIM23	P04637	1	3.18	3.98	1.69	1	0.791
O94941	UBOX5	P04637	1	3.32	3.77	1.69	1	0.79
Q9UKA1	FBXL5	P04637	1	3.18	3.77	1.77	1	0.79
Q15034	HERC3	P04637	1	3.18	3.77	1.77	1	0.79
O75382	TRIM3	P04637	1	3.18	3.77	2.3	1	0.79
Q76N89	HECW1	P04637	1	3.32	3.77	2.2	1	0.79
Q8TEB7	RNF128	P04637	1	3.18	3.77	2.3	1	0.79
Q9UKT7	FBXL3	P04637	1	3.18	3.77	1.77	1	0.79
Q8NCQ5	FBXO15	P04637	1	3.18	3.77	1.77	1	0.79
Q92793	CREBBP	P04637	1	3.32	3.98	1.57	1	0.789
Q92831	KAT2B	P04637	1	3.32	3.98	1.57	1	0.789
Q14669	TRIP12	P04637	1	3.18	3.77	2.2	1	0.787
Q9ULT8	HECTD1	P04637	1	3.18	3.77	2.2	1	0.787
P38398	BRCA1	P04637	1	3.17	4.05	1.57	1	0.787
Q8NFZ0	FBXO18	P04637	1	3.18	3.77	1.69	1	0.787
Q86Y13	DZIP3	P04637	1	3.18	3.77	1.69	1	0.787
P19474	TRIM21	P04637	1	3.18	3.77	2.2	1	0.787
Q9NXK8	FBXL12	P04637	1	3.18	3.77	1.69	1	0.787
Q8WU17	RNF139	P04637	1	3.18	3.77	2.2	1	0.787
P29590	PML	P04637	1	3.18	4.05	1.57	1	0.787
Q9NWF9	RNF216	P04637	1	1	3.77	1.84	2.8	0.784
Q969Q1	TRIM63	P04637	1	3.18	3.98	1.87	1.06	0.783
Q96BD5	PHF21A	P04637	1	3.32	3.98	1.7	1	0.782
Q12933	TRAF2	P04637	1	3.17	3.77	1.57	1	0.781
O75592	MYCBP2	P04637	1	3.18	4.05	1.87	1	0.78
Q7Z569	BRAP	P04637	1	3.18	4.05	1.87	1	0.78
O75150	RNF40	P04637	1	3.17	4.05	1.44	1	0.78
O76064	RNF8	P04637	1	3.18	3.98	1.87	1	0.779
Q13216	ERCC8	P04637	1	2.47	3.98	2.39	1	0.779
O95714	HERC2	P04637	1	3.18	3.98	1.44	1	0.779
Q06587	RING1	P04637	1	3.17	3.98	1.44	1	0.779
Q5T6F0	DCAF12	P04637	1	2.47	3.98	1.84	1	0.779
Q9BYM8	RBCK1	P04637	1	3.18	3.77	1.87	1.06	0.779
P28328	PEX2	P04637	1	3.17	3.98	1.44	1	0.779
Q9BVA0	KATNB1	P04637	1	2.47	3.98	1.84	1	0.779
Q86Y01	DTX1	P04637	1	3.18	3.77	1.87	1.06	0.779
Q9NVW2	RLIM	P04637	1	3.18	3.98	1.7	1	0.779
O43164	PJA2	P04637	1	3.18	3.98	1.44	1	0.779
O00463	TRAF5	P04637	1	3.17	3.98	1.87	1	0.779
O43172	PRPF4	P04637	1	2.47	3.98	1.84	1	0.779
Q6UWE0	LRSAM1	P04637	1	3.32	3.77	1.87	1	0.778
Q5XPI4	RNF123	P04637	1	3.32	3.77	1.87	1	0.778
Q13489	BIRC3	P04637	1	3.32	3.77	1.44	1	0.778
Q13490	BIRC2	P04637	1	3.32	3.77	1.87	1	0.778
Q9ULV8	CBLC	P04637	1	3.32	3.77	1.44	1	0.778
Q96CA5	BIRC7	P04637	1	3.32	3.77	1.44	1	0.778
O43918	AIRE	P04637	1	3.32	3.77	1.87	1	0.778
Q9P2P5	HECW2	P04637	1	3.32	3.77	1.87	1	0.778
Q96PU4	UHRF2	P04637	1	3.32	3.77	1.87	1	0.778
Q8TEQ6	GEMIN5	P04637	1	2.47	3.98	1.77	1	0.776
Q13191	CBLB	P04637	1	3.32	3.77	1.31	1.06	0.776
Q9NVX2	NLE1	P04637	1	2.47	3.98	1.77	1	0.776
Q9GZL7	WDR12	P04637	1	2.47	3.98	1.77	1	0.776
Q15751	HERC1	P04637	1	3.18	3.77	1.87	1	0.775
P35637	FUS	P04637	1	3.32	3.98	1.55	1	0.775
P49792	RANBP2	P04637	1	3.32	3.98	1.55	1	0.775
Q8IWR1	TRIM59	P04637	1	3.18	3.77	1.87	1	0.775
Q8WV44	TRIM41	P04637	1	3.18	3.77	1.44	1	0.775
O00308	WWP2	P04637	1	3.18	3.77	1.7	1	0.775
P15918	RAG1	P04637	1	3.17	3.77	1.7	1	0.775
Q96EP1	CHFR	P04637	1	3.18	3.77	1.7	1	0.775
Q9UKB1	FBXW11	P04637	1	3.18	3.77	1.87	1	0.775
Q86XS8	RNF130	P04637	1	3.18	2.93	1.84	1	0.775
Q86UW9	DTX2	P04637	1	3.17	3.77	1.44	1	0.775
Q9UII4	HERC5	P04637	1	3.18	3.77	1.87	1	0.775
Q6ZNA4	RNF111	P04637	1	3.18	3.77	1.87	1	0.775
O00635	TRIM38	P04637	1	3.18	3.77	1.44	1	0.775
Q9H0A6	RNF32	P04637	1	3.18	3.77	1.44	1	0.775
Q9C029	TRIM7	P04637	1	3.18	3.77	1.44	1	0.775
Q8WVD3	RNF138	P04637	1	3.17	3.77	1.87	1	0.775
Q9BVG3	TRIM62	P04637	1	3.18	3.77	1.87	1	0.775
O94972	TRIM37	P04637	1	3.18	3.77	1.7	1	0.775
P61964	WDR5	P04637	1	2.47	3.77	1.84	1	0.774
Q9UMS4	PRPF19	P04637	1	3.32	3.98	1.29	1	0.774
O14775	GNB5	P04637	1	2.47	3.77	1.84	1	0.774
O15344	MID1	P04637	1	3.32	3.98	1.29	1	0.774
Q04726	TLE3	P04637	1	2.47	3.77	1.84	1	0.774
Q9HAU4	SMURF2	P04637	1	3.32	4.05	1.18	1.06	0.773
Q9HCE7	SMURF1	P04637	1	3.32	4.05	1.18	1.06	0.773
Q12788	TBL3	P04637	1	2.47	3.98	1.69	1	0.772
Q969H0	FBXW7	P04637	1	3.18	3.77	1.3	1.06	0.772
P78406	RAE1	P04637	1	2.47	3.98	1.69	1	0.772
P55735	SEC13	P04637	1	2.47	3.98	1.69	1	0.772
O76071	CIAO1	P04637	1	2.47	3.77	2.3	1	0.772
Q15326	ZMYND11	P04637	1	3.32	3.77	1.55	1	0.771
Q9BYV6	TRIM55	P04637	1	3.18	3.98	1.29	1	0.771
Q9BYV2	TRIM54	P04637	1	3.18	3.98	1.29	1	0.771
P98170	XIAP	P04637	1	3.32	3.77	1.55	1	0.771
Q8WWQ0	PHIP	P04637	1	3.32	2.88	1.69	1	0.77
P61962	DCAF7	P04637	1	2.47	3.77	2.2	1	0.768
Q8TBB1	LNX1	P04637	1	3.17	3.77	1.55	1	0.768
P78317	RNF4	P04637	1	3.18	3.77	1.55	1	0.768
P35226	BMI1	P04637	1	3.17	3.77	1.7	1	0.768
P62873	GNB1	P04637	1	2.47	3.77	1.69	1	0.768
Q9BUZ4	TRAF4	P04637	1	3.17	3.77	1.55	1	0.768
Q9Y3C5	RNF11	P04637	1	3.18	3.77	1.55	1	0.768
O95071	UBR5	P04637	1	3.18	3.77	1.53	1	0.768
Q92830	KAT2A	P04637	1	3.32	3.98	1.18	1	0.767
Q8N9I9	DTX3	P04637	1	3.18	3.77	1.29	1	0.767
Q9C030	TRIM6	P04637	1	3.18	3.77	1.29	1	0.767
Q09028	RBBP4	P04637	1	2.47	3.98	1.57	1	0.766
Q8NHY2	RFWD2	P04637	1	3.17	3.98	1.18	1	0.764
P14373	TRIM27	P04637	1	3.18	3.98	1.18	1	0.764
P22681	CBL	P04637	1	3.17	3.77	1.17	1.06	0.763
Q96Q27	ASB2	P04637	1	1	1.24	1.77	6.61	0.762
Q04724	TLE1	P04637	1	2.47	3.77	1.57	1	0.762
P43034	PAFAH1B1	P04637	1	2.47	4.05	1.7	1	0.761
Q15542	TAF5	P04637	1	2.47	3.98	1.7	1	0.76
O75083	WDR1	P04637	1	2.47	3.98	1.44	1	0.76
Q8WUA4	GTF3C2	P04637	1	2.47	3.98	1.44	1	0.76
O43684	BUB3	P04637	1	2.47	3.98	1.7	1	0.76
Q15269	PWP2	P04637	1	2.47	3.98	1.44	1	0.76
Q86WT6	TRIM69	P04637	1	2.47	3.98	1.87	1	0.76
Q15291	RBBP5	P04637	1	2.47	3.98	1.44	1	0.76
O43660	PLRG1	P04637	1	2.47	3.98	1.44	1	0.76
Q8WY64	MYLIP	P04637	1	3.32	3.98	1	1.06	0.759
O60260	PARK2	P04637	1	1	3.77	1.7	2.8	0.758
Q9BZK7	TBL1XR1	P04637	1	2.47	3.77	1.7	1	0.755
Q5VTR2	RNF20	P04637	1	3.17	3.98	1	1.06	0.755
Q9NRL3	STRN4	P04637	1	2.47	3.77	1.87	1	0.755
Q9C0C7	AMBRA1	P04637	1	2.47	3.77	1.44	1	0.755
O00628	PEX7	P04637	1	2.47	3.77	1.44	1	0.755
Q96BD6	SPSB1	P04637	1	2.47	3.77	1.44	1	0.755
Q13347	EIF3I	P04637	1	2.47	3.77	1.87	1	0.755
Q04725	TLE2	P04637	1	2.47	3.77	1.87	1	0.755
Q9BQA1	WDR77	P04637	1	2.47	3.77	1.44	1	0.755
Q9UKT8	FBXW2	P04637	1	2.47	3.77	1.44	1	0.755
Q8WVD5	RNF141	P04637	1	3.18	2.93	1.44	1	0.755
Q13610	PWP1	P04637	1	2.47	3.77	1.44	1	0.755
Q05048	CSTF1	P04637	1	2.47	3.77	1.7	1	0.755
O60907	TBL1X	P04637	1	2.47	3.77	1.7	1	0.755
O75530	EED	P04637	1	2.47	4.05	1.55	1	0.754
Q12834	CDC20	P04637	1	2.47	3.98	1.53	1	0.752
Q92466	DDB2	P04637	1	2.47	3.98	1.55	1	0.752
Q9BRX9	WDR83	P04637	1	2.47	3.98	1.29	1	0.751
Q6ZTA4	TRIM67	P04637	1	3.18	3.98	1	1	0.751
Q7L622	G2E3	P04637	1	3.18	3.98	1	1	0.751
Q68DV7	RNF43	P04637	1	3.18	3.98	1	1	0.751
Q96DI7	SNRNP40	P04637	1	2.47	3.98	1.29	1	0.751
Q5T447	HECTD3	P04637	1	3.18	3.98	1	1	0.751
Q5XUX0	FBXO31	P04637	1	3.18	3.77	1	1.06	0.751
Q99590	SCAF11	P04637	1	3.18	3.98	1	1	0.751
Q8NEZ4	KMT2C	P04637	1	3.32	3.77	1	1	0.75
Q86SE9	PCGF5	P04637	1	3.17	3.98	1	1	0.75
Q96T88	UHRF1	P04637	1	3.32	3.77	1	1	0.75
Q5U5Q3	MEX3C	P04637	1	3.32	3.77	1	1	0.75
O76050	NEURL1	P04637	1	3.32	3.77	1	1	0.75
Q8N9V3	WDSUB1	P04637	1	3.32	3.77	1	1	0.75
O14727	APAF1	P04637	1	2.47	3.77	1.55	1	0.748
Q58WW2	DCAF6	P04637	1	2.47	3.77	1.55	1	0.748
Q9BYJ4	TRIM34	P04637	1	3.18	3.77	1	1	0.746
Q96EQ8	RNF125	P04637	1	3.18	3.77	1	1	0.746
Q9BRZ2	TRIM56	P04637	1	3.18	3.77	1	1	0.746
Q86UV7	TRIM73	P04637	1	3.18	3.77	1	1	0.746
Q86XT4	TRIM50	P04637	1	3.18	3.77	1	1	0.746
Q6PJ69	TRIM65	P04637	1	3.18	3.77	1	1	0.746
Q13064	MKRN3	P04637	1	3.17	3.77	1	1	0.746
Q86UV6	TRIM74	P04637	1	3.18	3.77	1	1	0.746
Q8IVU3	HERC6	P04637	1	3.18	3.77	1	1	0.746
O43567	RNF13	P04637	1	3.18	3.77	1	1	0.746
Q7Z4K8	TRIM46	P04637	1	3.18	3.77	1	1	0.746
Q6ZRF8	RNF207	P04637	1	3.18	3.77	1	1	0.746
Q96IG2	FBXL20	P04637	1	3.18	3.77	1	1	0.746
Q8IWZ4	TRIM48	P04637	1	3.18	3.77	1	1	0.746
Q9UDY6	TRIM10	P04637	1	3.18	3.77	1	1	0.746
Q96LD4	TRIM47	P04637	1	3.18	3.77	1	1	0.746
Q7Z3V4	UBE3B	P04637	1	3.18	3.77	1	1	0.746
O60858	TRIM13	P04637	1	3.18	3.77	1	1	0.746
O15033	AREL1	P04637	1	3.18	3.77	1	1	0.746
Q8IYU2	HACE1	P04637	1	3.18	3.77	1	1	0.746
Q6ZMU5	TRIM72	P04637	1	3.18	3.77	1	1	0.746
Q008S8	ECT2L	P04637	1	3.18	3.77	1	1	0.746
Q8NG06	TRIM58	P04637	1	3.18	3.77	1	1	0.746
Q5EBN2	TRIM61	P04637	1	3.18	3.77	1	1	0.746
Q8NHG8		P04637	1	3.18	3.77	1	1	0.746
Q495X7	TRIM60	P04637	1	3.18	3.77	1	1	0.746
Q96A61	TRIM52	P04637	1	3.18	3.77	1	1	0.746
Q2Q1W2	TRIM71	P04637	1	3.18	3.77	1	1	0.746
Q2KHN1	RNF151	P04637	1	3.18	3.77	1	1	0.746
Q9Y2E6	DTX4	P04637	1	3.18	3.77	1	1	0.746
Q8TF61	FBXO41	P04637	1	3.18	3.77	1	1	0.746
Q9Y508	RNF114	P04637	1	3.17	3.77	1	1	0.746
Q9Y577	TRIM17	P04637	1	3.18	3.77	1	1	0.746
Q9H8W5	TRIM45	P04637	1	3.18	3.77	1	1	0.746
Q9H9V4	RNF122	P04637	1	3.18	3.77	1	1	0.746
A6NI03	TRIM64B	P04637	1	3.18	3.77	1	1	0.746
Q8N5D0	WDTC1	P04637	1	2.47	3.77	1.29	1	0.746
Q9NQ86	TRIM36	P04637	1	3.18	3.77	1	1	0.746
Q5GLZ8	HERC4	P04637	1	3.18	3.77	1	1	0.746
Q9Y225	RNF24	P04637	1	3.18	3.77	1	1	0.746
Q12899	TRIM26	P04637	1	3.18	3.77	1	1	0.746
Q9C037	TRIM4	P04637	1	3.18	3.77	1	1	0.746
Q8ND25		P04637	1	3.18	3.77	1	1	0.746
Q5U5R9	HECTD2	P04637	1	3.18	3.77	1	1	0.746
Q6AZZ1	TRIM68	P04637	1	3.18	3.77	1	1	0.746
Q9H000	MKRN2	P04637	1	3.17	3.77	1	1	0.746
Q9UPQ4	TRIM35	P04637	1	3.18	3.77	1	1	0.746
P0CI25	TRIM49	P04637	1	3.18	3.77	1	1	0.746
Q9NZJ0	DTL	P04637	1	2.47	3.77	1.29	1	0.746
Q9C019	TRIM15	P04637	1	3.18	3.77	1	1	0.746
Q99973	TEP1	P04637	1	2.47	3.98	1.18	1	0.744
Q16576	RBBP7	P04637	1	2.47	3.98	1.17	1	0.743
Q96JY6	PDLIM2	P04637	1	1	3.98	1	2.8	0.74
Q9C0J8	WDR33	P04637	1	2.47	3.77	1.18	1	0.739
P63244	GNB2L1	P04637	1	2.47	3.77	1.18	1	0.739
Q86YJ5	2021-03-09	P04637	1	1	3.77	1	2.8	0.736
O15524	SOCS1	P04637	1	1	3.77	1.3	2.12	0.734
P62879	GNB2	P04637	1	2.47	2.88	1.44	1	0.733
Q96EE3	SEH1L	P04637	1	2.47	3.98	1	1	0.73
Q05BV3	EML5	P04637	1	2.47	3.98	1	1	0.73
Q9BQ67	GRWD1	P04637	1	2.47	3.98	1	1	0.73
Q9BQ87	TBL1Y	P04637	1	2.47	3.98	1	1	0.73
Q8NFH3	NUP43	P04637	1	2.47	3.98	1	1	0.73
Q9NV06	DCAF13	P04637	1	2.47	3.98	1	1	0.73
Q9UNX4	WDR3	P04637	1	2.47	3.98	1	1	0.73
Q6ZMW3	EML6	P04637	1	2.47	3.98	1	1	0.73
O75529	TAF5L	P04637	1	2.47	3.98	1	1	0.73
P57737	CORO7	P04637	1	2.47	3.98	1	1	0.73
O75717	WDHD1	P04637	1	2.47	3.98	1	1	0.73
Q9P1Y6	PHRF1	P04637	1	3.32	2.88	1	1	0.727
Q8IZP6	RNF113B	P04637	1	3.32	2.88	1	1	0.727
Q96J01	THOC3	P04637	1	2.47	3.77	1	1	0.725
Q9Y6I7	WSB1	P04637	1	2.47	3.77	1	1	0.725
Q96BQ3	TRIM43	P04637	1	2.47	3.77	1	1	0.725
Q8TAF3	WDR48	P04637	1	2.47	3.77	1	1	0.725
Q8N0X2	SPAG16	P04637	1	2.47	3.77	1	1	0.725
Q96A44	SPSB4	P04637	1	2.47	3.77	1	1	0.725
Q99619	SPSB2	P04637	1	2.47	3.77	1	1	0.725
Q9H7D7	WDR26	P04637	1	2.47	3.77	1	1	0.725
Q9NRJ4	TULP4	P04637	1	2.47	3.77	1	1	0.725
Q9BVC4	MLST8	P04637	1	2.47	3.77	1	1	0.725
Q6UXN9	WDR82	P04637	1	2.47	3.77	1	1	0.725
Q9BRP4	PAAF1	P04637	1	2.47	3.77	1	1	0.725
Q676U5	ATG16L1	P04637	1	2.47	3.77	1	1	0.725
Q13685	AAMP	P04637	1	2.47	3.77	1	1	0.725
Q2TAY7	SMU1	P04637	1	2.47	3.77	1	1	0.725
Q9NQW1	SEC31B	P04637	1	2.47	3.77	1	1	0.725
Q9NNW5	WDR6	P04637	1	2.47	3.77	1	1	0.725
Q3KNV8	PCGF3	P04637	1	3.17	2.93	1	1	0.725
Q9H2S5	RNF39	P04637	1	2.47	3.77	1	1	0.725
O75159	SOCS5	P04637	1	1	2.33	1.69	2.12	0.715
Q8N531	FBXL6	P04637	1	3.18	1.27	1.84	1	0.705
O00237	RNF103	P04637	1	3.18	2.33	1	1	0.705
Q8TDB6	DTX3L	P04637	1	3.18	1.27	1.84	1	0.705
Q9H2C0	GAN	P04637	1	1	3.98	1.77	1.06	0.705
Q9NTX7	RNF146	P04637	1	3.17	1.27	1.84	1	0.705
Q9NR64	KLHL1	P04637	1	1	3.98	1.84	1	0.704
Q5T4S7	UBR4	P04637	1	1	3.98	1.84	1	0.704
Q9UKT4	FBXO5	P04637	1	1	3.98	1.84	1	0.704
Q96MX6	WDR92	P04637	1	2.47	2.93	1	1	0.703
Q7Z6M2	FBXO33	P04637	1	3.18	1.24	2.39	1	0.703
Q9BV68	RNF126	P04637	1	3.18	1.27	1.77	1	0.701
Q96EF6	FBXO17	P04637	1	3.18	1.27	1.77	1	0.701
Q8N448	LNX2	P04637	1	3.17	1.27	1.77	1	0.701
Q9H4M3	FBXO44	P04637	1	3.18	1.27	1.77	1	0.701
Q9NRD1	FBXO6	P04637	1	3.18	1.27	1.77	1	0.701
Q9ULT6		P04637	1	3.18	1.27	1.77	1	0.701
Q8TEJ3	SH3RF3	P04637	1	3.17	1.27	1.77	1	0.701
O95625	ZBTB11	P04637	1	1	3.98	1.77	1	0.7
Q14145	KEAP1	P04637	1	1	3.98	1.77	1	0.7
Q14241	TCEB3	P04637	1	1	3.98	1.77	1	0.7
Q8IYW5	RNF168	P04637	1	1	3.98	1.77	1	0.7
Q9NXR7	BRE	P04637	1	1	3.98	1.77	1	0.7
P41002	CCNF	P04637	1	1	3.77	1.84	1	0.699
Q9Y467	SALL2	P04637	1	1	3.77	1.84	1	0.699
Q9Y4X5	ARIH1	P04637	1	1	3.77	1.84	1	0.699
Q9HAT8	PELI2	P04637	1	1	3.77	1.84	1	0.699
Q9Y3I1	FBXO7	P04637	1	1	3.77	1.84	1	0.699
Q9H0C5	BTBD1	P04637	1	1	3.77	2.39	1	0.699
Q9UKT5	FBXO4	P04637	1	1	3.77	1.84	1	0.699
Q96ME1	FBXL18	P04637	1	3.18	1.24	1.77	1	0.699
Q9UK73	FEM1B	P04637	1	1	3.77	1.84	1	0.699
Q9NWZ3	IRAK4	P04637	1	1	3.77	1.84	1	0.699
Q96CD0	FBXL8	P04637	1	3.18	1.24	1.77	1	0.699
Q8IX29	FBXO16	P04637	1	3.18	1.24	1.77	1	0.699
Q9UDY8	MALT1	P04637	1	1	3.77	1.69	1.06	0.696
Q13356	PPIL2	P04637	1	1	3.98	2.2	1	0.696
Q96RE7	NACC1	P04637	1	1	3.98	2.2	1	0.696
Q149N8	SHPRH	P04637	1	1	3.98	2.2	1	0.696
Q9NV58	RNF19A	P04637	1	1	3.98	1.69	1	0.696
Q8NF64	ZMIZ2	P04637	1	1	3.98	2.2	1	0.696
Q9Y314	NOSIP	P04637	1	1	3.77	1.77	1	0.695
Q9UKA2	FBXL4	P04637	1	1	3.77	1.77	1	0.695
Q8N143	BCL6B	P04637	1	1	3.77	1.77	1	0.695
Q9UK97	FBXO9	P04637	1	1	3.77	1.77	1	0.695
Q96P09	BIRC8	P04637	1	1	3.77	1.77	1	0.695
Q9UKC9	FBXL2	P04637	1	1	3.77	1.77	1	0.695
Q75N03	CBLL1	P04637	1	1	3.77	1.77	1	0.695
P50876	RNF144A	P04637	1	1	3.77	1.77	1	0.695
Q9P2D0	IBTK	P04637	1	1	3.77	2.3	1	0.695
O95628	CNOT4	P04637	1	1	3.77	1.77	1	0.695
Q9NRD0	FBXO8	P04637	1	1	3.77	1.77	1	0.695
Q99728	BARD1	P04637	1	1	4.05	1.57	1	0.691
Q96JP5	ZFP91	P04637	1	1	3.77	1.69	1	0.691
Q9H1K0	ZFYVE20	P04637	1	1	3.77	2.2	1	0.691
Q96EP0	RNF31	P04637	1	1	3.77	1.69	1	0.691
Q9NW38	FANCL	P04637	1	1	3.77	1.69	1	0.691
Q9NPI8	FANCF	P04637	1	1	3.77	1.69	1	0.691
Q9NPC3	CCNB1IP1	P04637	1	1	3.77	1.69	1	0.691
Q05516	ZBTB16	P04637	1	1	4.05	1.57	1	0.691
Q8TCJ0	FBXO25	P04637	1	1	3.77	1.69	1	0.691
Q13049	TRIM32	P04637	1	1	3.77	1.69	1	0.691
Q7Z419	RNF144B	P04637	1	1	3.77	1.69	1	0.691
O75925	PIAS1	P04637	1	1	3.98	1.57	1	0.689
Q9Y6X2	PIAS3	P04637	1	1	3.98	1.57	1	0.689
Q8N2W9	PIAS4	P04637	1	1	3.98	1.57	1	0.689
O14965	AURKA	P04637	1	1	3.98	1.57	1	0.689
P51948	MNAT1	P04637	1	1	3.98	1.57	1	0.689
Q8NG27	PJA1	P04637	1	3.18	1.27	1.7	1.06	0.688
Q9ULU4	ZMYND8	P04637	1	3.32	1.27	1.87	1	0.686
Q7Z6E9	RBBP6	P04637	1	1	3.98	1.87	1.06	0.686
Q9UH77	KLHL3	P04637	1	1	3.98	1.44	1.06	0.686
Q8IWV7	UBR1	P04637	1	1	3.77	2.26	1	0.684
Q13233	MAP3K1	P04637	1	1	4.05	1.87	1	0.683
Q8WZ19	KCTD13	P04637	1	1	4.05	1.44	1	0.683
Q8TEL6	TRPC4AP	P04637	1	1	4.05	1.87	1	0.683
Q9UPQ7	PDZRN3	P04637	1	3.18	1.27	1.44	1	0.682
Q969U6	FBXW5	P04637	1	3.18	1.27	1.44	1	0.682
Q8N3Y1	FBXW8	P04637	1	2.47	1.27	1.84	1	0.682
Q96BH1	RNF25	P04637	1	3.18	1.27	1.44	1	0.682
Q9Y4L5	RNF115	P04637	1	3.18	1.27	1.44	1	0.682
Q9H4P4	RNF41	P04637	1	3.17	1.27	1.44	1	0.682
O60683	PEX10	P04637	1	1	3.98	1.44	1	0.681
P78364	PHC1	P04637	1	1	3.98	1.87	1	0.681
O43663	PRC1	P04637	1	1	3.98	1.7	1	0.681
O14682	ENC1	P04637	1	1	3.98	1.44	1	0.681
Q6TDP4	KLHL17	P04637	1	1	3.98	1.44	1	0.681
Q9P253	VPS18	P04637	1	1	3.98	1.44	1	0.681
Q99732	LITAF	P04637	1	1	3.98	1.87	1	0.681
Q9ULJ6	ZMIZ1	P04637	1	1	3.98	1.44	1	0.681
O00623	PEX12	P04637	1	1	3.98	1.44	1	0.681
Q9Y2K7	KDM2A	P04637	1	1	3.98	1.87	1	0.681
Q96GD4	AURKB	P04637	1	1	3.98	1.44	1	0.681
P46736	BRCC3	P04637	1	1	3.98	1.87	1	0.681
Q9Y573	IPP	P04637	1	1	3.98	1.44	1	0.681
P82094	TMF1	P04637	1	1	3.98	1.87	1	0.681
P51668	UBE2D1	P04637	1	1	3.98	1.7	1	0.681
P61024	CKS1B	P04637	1	1	3.98	1.87	1	0.681
P16520	GNB3	P04637	1	2.47	1.24	1.84	1	0.679
O43255	SIAH2	P04637	1	1	3.77	1.44	1	0.676
Q9Y3V2	RWDD3	P04637	1	1	3.77	1.7	1	0.676
Q8IUQ4	SIAH1	P04637	1	1	3.77	1.44	1	0.676
Q86WC4	OSTM1	P04637	1	1	3.77	1.44	1	0.676
Q13829	TNFAIP1	P04637	1	1	3.77	1.44	1	0.676
Q86UW7	CADPS2	P04637	1	1	3.77	1.44	1	0.676
Q7Z7L7	ZER1	P04637	1	1	3.77	1.44	1	0.676
Q969K4	ABTB1	P04637	1	1	3.77	1.87	1	0.676
Q9UJ41	RABGEF1	P04637	1	1	3.77	1.7	1	0.676
O75541		P04637	1	1	3.77	1.44	1	0.676
Q00597	FANCC	P04637	1	1	3.77	1.87	1	0.676
Q9NZS9	BFAR	P04637	1	1	3.77	1.87	1	0.676
O14512	SOCS7	P04637	1	1	3.77	1.44	1	0.676
P02511	CRYAB	P04637	1	1	3.77	1.7	1	0.676
Q9HB96	FANCE	P04637	1	1	3.77	1.87	1	0.676
O95630	STAMBP	P04637	1	1	3.77	1.87	1	0.676
Q99618	CDCA3	P04637	1	1	3.77	1.44	1	0.676
Q9NXV2	KCTD5	P04637	1	1	3.77	1.44	1	0.676
Q96G25	MED8	P04637	1	1	3.77	1.7	1	0.676
O15287	FANCG	P04637	1	1	3.77	1.7	1	0.676
O14544	SOCS6	P04637	1	1	3.77	1.44	1	0.676
P09936	UCHL1	P04637	1	1	3.98	1.53	1	0.672
Q9HC52	CBX8	P04637	1	1	3.98	1.7	1	0.672
Q9BZR9	TRIM8	P04637	1	1	4.05	1.29	1	0.672
O00257	CBX4	P04637	1	1	3.98	1.7	1	0.672
Q9Y2M5	KLHL20	P04637	1	1	3.98	1.55	1	0.672
Q9NX47	2021-03-05	P04637	1	1	3.98	1.29	1	0.671
Q9UNE2	RPH3AL	P04637	1	1	3.98	1.29	1	0.671
Q9UBF6	RNF7	P04637	1	1	3.77	1.55	1	0.667
Q9UBS8	RNF14	P04637	1	1	3.77	1.55	1	0.667
Q9NSC2	SALL1	P04637	1	1	3.77	1.55	1	0.667
P40337	VHL	P04637	1	1	3.77	1.55	1	0.667
Q13114	TRAF3	P04637	1	1	3.77	1.7	1	0.667
Q8N5U6	RNF10	P04637	1	1	3.77	1.31	1	0.667
Q96D21	RASD2	P04637	1	1	3.77	1.55	1	0.667
Q9P2Y4	ZNF219	P04637	1	1	3.77	1.29	1	0.665
Q9NWX5	ASB6	P04637	1	1	3.77	1.29	1	0.665
P51617	IRAK1	P04637	1	1	4.05	1.18	1	0.664
O60315	ZEB2	P04637	1	1	4.05	1.18	1	0.664
Q9UK99	FBXO3	P04637	1	1	1.27	1.77	2.12	0.663
P21580	TNFAIP3	P04637	1	1	3.98	1.18	1	0.662
O75928	PIAS2	P04637	1	1	3.98	1.17	1	0.661
P56524	HDAC4	P04637	1	1	3.98	1.17	1	0.661
Q9Y263	PLAA	P04637	1	2.47	1.27	1.44	1	0.658
Q5TAQ9	DCAF8	P04637	1	2.47	1.27	1.44	1	0.658
O95376	ARIH2	P04637	1	1	3.77	1.18	1	0.657
P62877	RBX1	P04637	1	1	3.77	1.18	1	0.657
O15360	FANCA	P04637	1	1	3.77	1.18	1	0.657
Q9Y4K3	TRAF6	P04637	1	1	3.77	1.17	1	0.656
P11142	HSPA8	P04637	1	1	3.77	1.17	1	0.656
O94967	WDR47	P04637	1	2.47	1	1.77	1	0.655
Q9Y2I8	WDR37	P04637	1	2.47	1	1.77	1	0.655
Q9H9P5	UNKL	P04637	1	3.32	1.27	1	1	0.651
Q9BY78	RNF26	P04637	1	3.32	1.27	1	1	0.651
Q86T96	RNF180	P04637	1	3.32	1.27	1	1	0.651
Q5M7Z0	RNFT1	P04637	1	3.32	1.27	1	1	0.651
A8MQ27	NEURL1B	P04637	1	3.32	1.27	1	1	0.651
Q8NCN4	RNF169	P04637	1	3.32	1.27	1	1	0.651
O60291	MGRN1	P04637	1	3.32	1.27	1	1	0.651
O94880	PHF14	P04637	1	3.32	1.27	1	1	0.651
Q96PX1	RNF157	P04637	1	3.32	1.27	1	1	0.651
Q9GZS3	WDR61	P04637	1	2.47	1	1.69	1	0.65
Q8N961	ABTB2	P04637	1	1	2.88	1.44	1	0.65
Q8WVZ7	RNF133	P04637	1	3.18	1.27	1	1	0.647
Q9H920	RNF121	P04637	1	3.18	1.27	1	1	0.647
Q8WWF5		P04637	1	3.18	1.27	1	1	0.647
Q8TEB1	DCAF11	P04637	1	2.47	1.27	1.29	1	0.647
Q96EX2	RNFT2	P04637	1	3.18	1.27	1	1	0.647
A6NCQ9	RNF222	P04637	1	3.18	1.27	1	1	0.647
Q8NC42	RNF149	P04637	1	3.18	1.27	1	1	0.647
Q8TEC5	SH3RF2	P04637	1	3.17	1.27	1	1	0.647
Q9Y6U7	RNF215	P04637	1	3.18	1.27	1	1	0.647
Q8NEG5		P04637	1	3.18	1.27	1	1	0.647
Q6ZSG1	RNF165	P04637	1	3.18	1.27	1	1	0.647
Q63HN8	RNF213	P04637	1	3.17	1.27	1	1	0.647
Q5W0B1	RNF219	P04637	1	3.18	1.27	1	1	0.647
Q9ULK6	RNF150	P04637	1	3.18	1.27	1	1	0.647
Q96MT1	RNF145	P04637	1	3.18	1.27	1	1	0.647
Q8N4F7	RNF175	P04637	1	3.18	1.27	1	1	0.647
Q7L0R7	RNF44	P04637	1	3.18	1.27	1	1	0.647
Q96K19	RNF170	P04637	1	3.17	1.27	1	1	0.647
Q9P0P0	RNF181	P04637	1	3.18	1.27	1	1	0.647
Q9Y252	RNF6	P04637	1	3.18	1.27	1	1	0.647
Q6ZMN7	PDZRN4	P04637	1	3.18	1.27	1	1	0.647
Q1L5Z9	LONRF2	P04637	1	3.18	1.27	1	1	0.647
Q8N7C7	RNF148	P04637	1	3.18	1.27	1	1	0.647
Q9H6Y7	RNF167	P04637	1	3.18	1.27	1	1	0.647
Q8IXQ5	KLHL7	P04637	1	1	3.98	1	1	0.646
O43290	SART1	P04637	1	1	3.98	1	1	0.646
Q8NHM5	KDM2B	P04637	1	1	3.98	1	1	0.646
Q9C0H6	KLHL4	P04637	1	1	3.98	1	1	0.646
Q96PQ7	KLHL5	P04637	1	1	3.98	1	1	0.646
Q96EF0	MTMR8	P04637	1	1	3.98	1	1	0.646
Q9H3F6	KCTD10	P04637	1	1	3.98	1	1	0.646
Q9UF56	FBXL17	P04637	1	3.18	1.24	1	1	0.645
Q9NYS7	WSB2	P04637	1	2.47	1.24	1.29	1	0.645
P0C2W1	FBXO45	P04637	1	3.18	1.24	1	1	0.645
Q8N4B4	FBXO39	P04637	1	3.18	1.24	1	1	0.645
Q6X9E4	FBXW12	P04637	1	3.18	1.24	1	1	0.645
Q6P3S6	FBXO42	P04637	1	3.18	1.24	1	1	0.645
Q6P050	FBXL22	P04637	1	3.18	1.24	1	1	0.645
Q8N1E6	FBXL14	P04637	1	3.18	1.24	1	1	0.645
Q5XUX1	FBXW9	P04637	1	3.18	1.24	1	1	0.645
O60337	2021-03-06	P04637	1	1	3.77	1	1	0.64
Q9BSK4	FEM1A	P04637	1	1	3.77	1	1	0.64
Q86UD3	2021-03-03	P04637	1	1	3.77	1	1	0.64
O75426	FBXO24	P04637	1	1	3.77	1	1	0.64
Q9BTP7	FAAP24	P04637	1	1	3.77	1	1	0.64
Q96BR9	ZBTB8A	P04637	1	1	3.77	1	1	0.64
Q8NC69	KCTD6	P04637	1	1	3.77	1	1	0.64
A6NNE9	2021-03-11	P04637	1	1	3.77	1	1	0.64
Q9UK96	FBXO10	P04637	1	1	3.77	1	1	0.64
Q8WV22	NSMCE1	P04637	1	1	3.77	1	1	0.64
Q9UJT9	FBXL7	P04637	1	1	3.77	1	1	0.64
Q9BWX1	PHF7	P04637	1	1	3.77	1	1	0.64
Q9UKT6	FBXL21	P04637	1	1	3.77	1	1	0.64
Q86UZ6	ZBTB46	P04637	1	1	3.77	1	1	0.64
Q6R327	RICTOR	P04637	1	1	3.77	1	1	0.64
Q8NB91	FANCB	P04637	1	1	3.77	1	1	0.64
Q8NCA9		P04637	1	1	3.77	1	1	0.64
Q8N7E2	ZNF645	P04637	1	1	3.77	1	1	0.64
Q96JP0	FEM1C	P04637	1	1	3.77	1	1	0.64
Q96MF7	NSMCE2	P04637	1	1	3.77	1	1	0.64
Q8NDN9	RCBTB1	P04637	1	1	3.77	1	1	0.64
Q96MX3		P04637	1	1	3.77	1	1	0.64
Q9P0N8	2021-03-02	P04637	1	1	3.77	1	1	0.64
Q8IYD8	FANCM	P04637	1	1	3.77	1	1	0.64
Q96SW2	CRBN	P04637	1	1	3.77	1	1	0.64
Q8IWV8	UBR2	P04637	1	1	3.77	1	1	0.64
Q96MG8	PCMTD1	P04637	1	1	3.77	1	1	0.64
Q9Y4B6	VPRBP	P04637	1	1	3.77	1	1	0.64
Q86WB0	ZC3HC1	P04637	1	1	3.77	1	1	0.64
Q6VVB1	NHLRC1	P04637	1	1	3.77	1	1	0.64
Q6TFL4	KLHL24	P04637	1	1	3.77	1	1	0.64
Q9Y576	ASB1	P04637	1	1	3.77	1	1	0.64
Q5T619	ZNF648	P04637	1	1	3.77	1	1	0.64
P17025	ZNF182	P04637	1	1	3.77	1	1	0.64
Q9P0J7	KCMF1	P04637	1	1	3.77	1	1	0.64
Q9H0H3	KLHL25	P04637	1	1	3.77	1	1	0.64
Q9H116	GZF1	P04637	1	1	3.77	1	1	0.64
Q9NV79	PCMTD2	P04637	1	1	3.77	1	1	0.64
Q9H1B7	IRF2BPL	P04637	1	1	3.77	1	1	0.64
Q9H765	ASB8	P04637	1	1	3.77	1	1	0.64
Q96A37	RNF166	P04637	1	1	3.77	1	1	0.64
Q4G0X4	KCTD21	P04637	1	1	3.77	1	1	0.64
Q9HBD1	RC3H2	P04637	1	1	3.77	1	1	0.64
Q12986	NFX1	P04637	1	1	3.77	1	1	0.64
Q693B1	KCTD11	P04637	1	1	3.77	1	1	0.64
Q5TC82	RC3H1	P04637	1	1	3.77	1	1	0.64
Q9BYZ6	RHOBTB2	P04637	1	1	3.77	1	1	0.64
O94844	RHOBTB1	P04637	1	1	3.77	1	1	0.64
Q0VG06	FAAP100	P04637	1	1	3.77	1	1	0.64
Q6P9F5	TRIM40	P04637	1	1	3.77	1	1	0.64
Q9UBV2	SEL1L	P04637	1	1	3.77	1	1	0.64
Q6JEL2	KLHL10	P04637	1	1	3.77	1	1	0.64
Q6IQ16	SPOPL	P04637	1	1	3.77	1	1	0.64
O94952	FBXO21	P04637	1	1	3.77	1	1	0.64
Q9P2E8	2021-03-04	P04637	1	1	3.77	1	1	0.64
P0C0E4	RAB40AL	P04637	1	1	3.77	1	1	0.64
Q8N653	LZTR1	P04637	1	1	2.88	1.29	1	0.639
Q96FK6	WDR89	P04637	1	2.47	1	1.44	1	0.634
O43734	TRAF3IP2	P04637	1	1	2.33	1.87	1	0.628
Q9NSE2	CISH	P04637	1	1	2.33	1.7	1	0.628
Q96EH8	NEURL3	P04637	1	3.32	1	1	1	0.627
A6NLI5	TRIM64C	P04637	1	3.18	1	1	1	0.623
Q5TA31	RNF187	P04637	1	3.17	1	1	1	0.623
A6NDI0	TRIM49B	P04637	1	3.18	1	1	1	0.623
Q5QP82	DCAF10	P04637	1	2.47	1	1.29	1	0.623
E7ERA6	RNF223	P04637	1	3.18	1	1	1	0.623
Q13434	MKRN4P	P04637	1	3.18	1	1	1	0.623
P0DH78	RNF224	P04637	1	3.18	1	1	1	0.623
Q5FWF7	FBXO48	P04637	1	3.18	1	1	1	0.623
A6NLU0	RFPL4A	P04637	1	2.47	1.27	1	1	0.622
Q9UFC0	LRWD1	P04637	1	2.47	1.27	1	1	0.622
Q8N9V2	TRIML1	P04637	1	2.47	1.27	1	1	0.622
Q53HC9	TSSC1	P04637	1	2.47	1.27	1	1	0.622
Q8IUD6	RNF135	P04637	1	2.47	1.27	1	1	0.622
O75679	RFPL3	P04637	1	2.47	1.27	1	1	0.622
O75678	RFPL2	P04637	1	2.47	1.27	1	1	0.622
O75677	RFPL1	P04637	1	2.47	1.27	1	1	0.622
Q6ZWI9	RFPL4B	P04637	1	2.47	1.27	1	1	0.622
Q86VZ2	WDR5B	P04637	1	2.47	1.24	1	1	0.619
Q6PJ21	SPSB3	P04637	1	2.47	1.24	1	1	0.619
O14543	SOCS3	P04637	1	1	2.33	1.7	1	0.619
Q9H511	KLHL31	P04637	1	1	2.93	1	1	0.615
Q6PCT2	FBXL19	P04637	1	1	2.88	1	1	0.613
O15541	RNF113A	P04637	1	1	2.88	1	1	0.613
A6QL63	BTBD11	P04637	1	1	2.88	1	1	0.613
